# Supplementary material for: Effect of repeated intratracheal instillation of incense smoke condensate in mice
Source: PLoS One. 2025 Sep 2;20(9):e0331098. doi: 10.1371/journal.pone.0331098 (PMC12404431; doi:10.1371/journal.pone.0331098)
Supplement: S2 Data — (XLSX) [file pone.0331098.s005.xlsx]

## Sheet: Sheet1
								B219002 검경 기록지
B219002	Lung (0~5)	VC					향시료 2.5 mpk					향시료 5 mpk					향시료 10 mpk					향시료 20 mpk
		VC					T1					T2					T3					T4
		1	2	3	4	5	6	7	8	9	10	11	12	13	14	15	16	17	18	19	20	21	22	23	24	25
	Epithelial hyperplasia	0	0	0	0	0	0	0	0	0	1	1	2	1	1	2	2	1	2	2	2	2	3	3	3	2
	Mononuclear cell infiltration to peribronchiolar/ perivascular	0	0	0	0	0	1	1	1	1	1	1	2	2	2	2	2	2	2	2	2	2	2	3	3	2
	Neutrophil infiltration to alveolar	0	0	0	0	0	0	0	0	0	0	0	0	0	0	0	1	0	1	0	1	1	1	1	2	1
	Pigmented/foamy macrophage aggregates	0	0	0	0	0	2	1	2	2	2	3	3	3	3	3	3	3	3	4	3	3	4	4	4	4
		Mean	SD				Mean	SD				Mean	SD				Mean	SD				Mean	SD
	Epithelial hyperplasia	0	0				0.2	0.447214				1.4	0.547723				1.8	0.447214				2.6	0.547723
	Mononuclear cell infiltration to peribronchiolar/ perivascular	0	0				1	0				1.8	0.447214				2	0				2.4	0.547723
	Neutrophil infiltration to alveolar	0	0				0	0				0	0				0.6	0.547723				1.2	0.447214
	Pigmented/foamy macrophage aggregates	0	0				1.8	0.447214				3	0				3.2	0.447214				3.8	0.447214
