# Supplementary material for: Effect of repeated intratracheal instillation of incense smoke condensate in mice
Source: PLoS One. 2025 Sep 2;20(9):e0331098. doi: 10.1371/journal.pone.0331098 (PMC12404431; doi:10.1371/journal.pone.0331098)
Supplement: S3 Data — (XLSX) [file pone.0331098.s006.xlsx]

## Sheet: Total cell count
	Group	Number	NC-250 cell count (x 10^4 cells/ml)	Total cell count (x 10^6)	Macrophage (x 10^6)	Neutrophil (x 10^6)	Lymphocyte (x 10^6)	Eosinophil (x 10^6)	Macrophage%	Neutrophil%	Lymphocyte%	Eosinophil%		Group	Macrophage	Neutrophil	Lymphocyte	Eosinophil	Total
	VC	1	5.37	0.0537	0.0537	0	0	0	100	0	0	0		VC	200	0	0	0	200
		2	10.2	0.102	0.102	0	0	0	100	0	0	0			200	0	0	0	200
		3	6.27	0.0627	0.0617595	0.0009405	0	0	98.5	1.5	0	0			197	3	0	0	200
		4	5.89	0.0589	0.0589	0	0	0	100	0	0	0			200	0	0	0	200
		5	8.64	0.0864	0.0864	0	0	0	100	0	0	0			200	0	0	0	200
		Mean	7.274	0.07274	0.0725519	0.0001881	0	0	99.7	0.3	0	0
		SD	2.0601	0.020601	0.0207196	0.000420604	0	0	0.67082	0.67082	0	0
	T1 ISC 2.5 mpk	6	24.8	0.248	0.2418	0.0062	0	0	97.5	2.5	0	0		T1 ISC 2.5 mpk	195	5	0	0	200
		7	9.88	0.0988	0.090402	0.008398	0	0	91.5	8.5	0	0			183	17	0	0	200
		8	21.4	0.214	0.19902	0.01498	0	0	93	7	0	0			186	14	0	0	200
		9	25.8	0.258	0.25155	0.00645	0	0	97.5	2.5	0	0			195	5	0	0	200
		10	11.6	0.116	0.1102	0.00522	0.00058	0	95	4.5	0.5	0			190	9	1	0	200
		Mean	18.696	0.18696	0.178594	0.0082496	0.000116	0	94.9	5	0.1	0
		SD	7.46847	0.0746847	0.0744822	0.00393504	0.000259384	0	2.67862	2.69258	0.223607	0
	T2 ISC 5 mpk	11	31.5	0.315	0.29295	0.02205	0	0	93	7	0	0		T2 ISC 5 mpk	186	14	0	0	200
		12	22	0.22	0.1958	0.0242	0	0	89	11	0	0			178	22	0	0	200
		13	21.8	0.218	0.16568	0.05232	0	0	76	24	0	0			152	48	0	0	200
		14	23.5	0.235	0.210325	0.024675	0	0	89.5	10.5	0	0			179	21	0	0	200
		15	23.5	0.235	0.203275	0.03055	0.001175	0	86.5	13	0.5	0			173	26	1	0	200
		Mean	24.46	0.2446	0.213606	0.030759	0.000235	0	86.8	13.1	0.1	0
		SD	4.01659	0.0401659	0.0475051	0.012458	0.000525476	0	6.46723	6.46529	0.223607	0
	T3 ISC 10 mpk	16	29.6	0.296	0.24568	0.04884	0.00148	0	83	16.5	0.5	0		T3 ISC 10 mpk	166	33	1	0	200
		17	44.8	0.448	0.392	0.056	0	0	87.5	12.5	0	0			175	25	0	0	200
		18	24.4	0.244	0.15982	0.08418	0	0	65.5	34.5	0	0			131	69	0	0	200
		19	42.8	0.428	0.321	0.10486	0.00214	0	75	24.5	0.5	0			150	49	1	0	200
		20	24.4	0.244	0.21594	0.02806	0	0	88.5	11.5	0	0			177	23	0	0	200
		Mean	33.2	0.332	0.266888	0.064388	0.000724	0	79.9	19.9	0.2	0
		SD	9.93177	0.0993177	0.0909535	0.0302553	0.00101847	0	9.65272	9.63328	0.273861	0
	T4 ISC 20 mpk	21	76.6	0.766	0.53237	0.23363	0	0	69.5	30.5	0	0		T4 ISC 20 mpk	139	61	0	0	200
		22	72.3	0.723	0.480795	0.242205	0	0	66.5	33.5	0	0			133	67	0	0	200
		23	65.9	0.659	0.43494	0.22406	0	0	66	34	0	0			132	68	0	0	200
		24	54.4	0.544	0.39984	0.14416	0	0	73.5	26.5	0	0			147	53	0	0	200
		25	67.4	0.674	0.48191	0.19209	0	0	71.5	28.5	0	0			143	57	0	0	200
		Mean	67.32	0.6732	0.465971	0.207229	0	0	69.4	30.6	0	0
		SD	8.36463	0.0836463	0.0505442	0.0400328	0	0	3.20936	3.20936	0	0
