# Supplementary material for: Effect of repeated intratracheal instillation of incense smoke condensate in mice
Source: PLoS One. 2025 Sep 2;20(9):e0331098. doi: 10.1371/journal.pone.0331098 (PMC12404431; doi:10.1371/journal.pone.0331098)
Supplement: S4 Data — (XLS) [file pone.0331098.s007.xls]

## Sheet: IL-1b
IL-1β
20190311
			GAPDH (CT)		IL-1β (CT)		2^-(ΔΔCт)	AVE		MEAN	SD
	VC	1	20.7287	20.2434	33.1829	30.68	0.246983	1.25506	0.19679	1	0.587666
		2	19.9212		30.7045		0.786389		0.626576
		3	20.3257		29.7093		2.0749		1.65323
		4	20.3261		29.9595		1.74504		1.39041
		5	19.9151		29.8439		1.42198		1.133
	T1	6	20.0758	20.0629	27.5932	28.5157	7.56475	4.33229	6.02742	3.45186	1.62306
	향시료 2.5 mpk	7	19.9226		28.3246		4.09726		3.2646
		8	19.8402		28.1824		4.2707		3.40279
		9	19.9778		29.4728		1.92083		1.53048
		10	20.498		29.0057		3.8079		3.03404
	T2	11	19.2931	19.748	27.8955	27.8031	3.56594	5.45951	2.84126	4.35001	1.43427
	향시료 5 mpk	12	19.8932		28.4563		3.66428		2.91961
		13	20.0117		27.7583		6.45346		5.14197
		14	19.9365		27.4315		7.68266		6.12136
		15	19.6056		27.474		5.93121		4.72585
	T3	16	19.6696	19.6212	26.5667	26.9458	11.6283	10.6594	9.26514	8.49319	5.80987
	향시료 10 mpk	17	19.3541		27.6655		4.36295		3.4763
		18	19.0479		27.6057		3.67794		2.9305
		19	20.0257		26.0233		21.6922		17.2838
		20	20.0085		26.8679		11.9358		9.5102
	T4	21	19.4528	19.7578	26.0942	26.0779	13.8833	18.0063	11.0618	14.347	4.23671
	향시료 20 mpk	22	19.7657		25.7828		21.4016		17.0523
		23	20.1131		25.9371		24.4663		19.4942
		24	19.7991		26.0051		18.7736		14.9583
		25	19.658		26.5703		11.5065		9.16813

## Sheet: IL-6
IL-6
20190311
			GAPDH (CT)		IL-6 (CT)		2^-(ΔΔCт)	AVE		MEAN	SD
	VC	1	20.7287	20.2434	32.0684	31.8769	1.22587	1.07261	1.14288	1	0.418198
		2	19.9212		32.351		0.575838		0.536857
		3	20.3257		31.1534		1.74813		1.62979
		4	20.3261		31.9394		1.01415		0.945495
		5	19.9151		31.8722		0.799066		0.744975
	T1	6	20.0758	20.0629	28.7137	30.1994	7.97581	3.61068	2.35	2.34908	1.14406
	ISC 2.5 mpk	7	19.9226		29.5848		3.92145		3.65599
		8	19.8402		30.7228		1.68283		1.56891
		9	19.9778		31.6521		0.972158		0.906349
		10	20.498		30.3237		3.50115		3.26414
	T2	11	19.2931	19.748	29.9199	30.0284	2.00927	2.66506	1.87326	2.48466	0.825056
	ISC 5 mpk	12	19.8932		30.6693		1.81169		1.68905
		13	20.0117		30.3804		2.40302		2.24035
		14	19.9365		29.584		3.9612		3.69305
		15	19.6056		29.5883		3.14014		2.92757
	T3	16	19.6696	19.6212	30.1379	29.5379	2.2426	3.68515	2.09079	3.43569	1.84599
	ISC 10 mpk	17	19.3541		29.2991		3.2232		3.00501
		18	19.0479		29.8685		1.75675		1.63783
		19	20.0257		28.9195		6.67942		6.22727
		20	20.0085		29.4644		4.52379		4.21756
	T4	21	19.4528	19.7578	28.4359	28.6318	6.27857	6.9745	5.85355	6.50237	1.68682
	ISC 20 mpk	22	19.7657		28.5855		7.03094		6.55499
		23	20.1131		28.5364		9.25523		8.62871
		24	19.7991		28.4518		7.8943		7.35991
		25	19.658		29.1496		4.41347		4.1147

## Sheet: TNF-a
TNF-a
20190403
			GAPDH (CT)		TNF-a (CT)		2^-(ΔΔCт)	AVE		MEAN	SD
	VC	1	20.7287	20.2434	31.881	30.4276	0.511185	1.07967	0.473463	1	0.407685
		2	19.9212		30.3797		0.826865		0.765847
		3	20.3257		29.8156		1.61815		1.49874
		4	20.3261		30.034		1.39129		1.28862
		5	19.9151		30.0278		1.05087		0.973327
	T1	6	20.0758	20.0629	27.888	28.5061	5.17668	3.64229	4.79468	3.37351	1.39389
	ISC 2.5 mpk	7	19.9226		28.1727		3.82167		3.53966
		8	19.8402		28.5649		2.75021		2.54726
		9	19.9778		29.5139		1.56719		1.45154
		10	20.498		28.3908		4.89569		4.53442
	T2	11	19.2931	19.748	27.843	27.5262	3.10451	5.50412	2.87542	5.09795	1.42007
	ISC 5 mpk	12	19.8932		27.5351		5.82533		5.39546
		13	20.0117		27.3625		7.12774		6.60176
		14	19.9365		27.4506		6.36477		5.89509
		15	19.6056		27.4399		5.09824		4.72202
	T3	16	19.6696	19.6212	26.935	27.0951	7.56232	7.42946	7.00427	6.88122	3.5669
	ISC 10 mpk	17	19.3541		27.7813		3.38025		3.13081
		18	19.0479		27.3387		3.71541		3.44123
		19	20.0257		26.7245		11.2002		10.3737
		20	20.0085		26.6959		11.2892		10.4561
	T4	21	19.4528	19.7578	26.6737	26.603	7.79974	10.6883	7.22417	9.89958	4.13318
	ISC 20 mpk	22	19.7657		26.7557		9.15364		8.47816
		23	20.1131		26.0793		18.6112		17.2378
		24	19.7991		26.7958		9.11097		8.43864
		25	19.658		26.7104		8.76595		8.11908

## Sheet: MMP-12
MMP-12
20190422
			GAPDH (CT)		MMP-12 (CT)		2^-(ΔΔCт)	AVE		MEAN	SD
	VC	1	20.7287	20.2434	31.0459	29.4288	0.456356	1.22289	0.373178	1	0.771777
		2	19.9212		28.8892		1.16263		0.950722
		3	20.3257		28.005		2.84052		2.3228
		4	20.3261		29.551		0.973021		0.795673
		5	19.9151		29.6529		0.681922		0.557631
	T1	6	20.0758	20.0629	24.7458	25.1861	22.8712	17.5357	18.7026	14.3395	4.63313
	ISC 2.5 mpk	7	19.9226		25.001		17.2328		14.0918
		8	19.8402		25.1174		15.0134		12.277
		9	19.9778		25.9063		9.55984		7.81742
		10	20.498		25.1598		23.001		18.8087
	T2	11	19.2931	19.748	24.2654	24.0326	18.5469	30.8051	15.1664	25.1904	6.41115
	ISC 5 mpk	12	19.8932		24.1424		30.6152		25.0351
		13	20.0117		23.9661		37.5592		30.7134
		14	19.9365		23.8831		37.7596		30.8773
		15	19.6056		23.9062		29.5446		24.1596
	T3	16	19.6696	19.6212	23.7191	23.3103	35.1612	50.9896	28.7525	41.6959	26.4099
	ISC 10 mpk	17	19.3541		23.0591		44.6462		36.5087
		18	19.0479		23.3986		28.5361		23.335
		19	20.0257		22.4588		107.81		88.1601
		20	20.0085		23.9161		38.7943		31.7234
	T4	21	19.4528	19.7578	22.3678	22.7409	77.1972	74.1371	63.1268	60.6245	7.73668
	ISC 20 mpk	22	19.7657		22.6226		80.3691		65.7206
		23	20.1131		22.904		84.1329		68.7984
		24	19.7991		23.053		61.0349		49.9104
		25	19.658		22.757		67.9512		55.5661
